# Supplementary material for: Tensile Properties of Cattail Fibres at Various Phenological Development Stages
Source: Polymers (Basel). 2024 Sep 24;16(19):2692. doi: 10.3390/polym16192692 (PMC11478390; doi:10.3390/polym16192692)
Supplement: Supplementary file 1 [file polymers-16-02692-s001.zip]

Archive with 2 entries (2 files):
- Fig. 1S.pdf
- Table 1S.pdf
